# Supplementary material for: DyNDG: Identifying Leukemia-related Genes Based on Time-series Dynamic Network by Integrating Differential Genes
Source: Genomics Proteomics Bioinformatics. 2025 Apr 29;23(2):qzaf037. doi: 10.1093/gpbjnl/qzaf037 (PMC12417087; doi:10.1093/gpbjnl/qzaf037)
Supplement: qzaf037_Supplementary_Data [file qzaf037_supplementary_data.zip]

Archive with 22 entries (22 files):
- Table S4.xlsx
- Figure S1.pptx
- Figure S2.pptx
- Figure S3.pptx
- Figure S4.pptx
- Figure S5.pptx
- Figure S6.pptx
- Figure S7.pptx
- Figure S8.pptx
- Figure S9.pptx
- Figure S10.pptx
- Figure S11.pptx
- Figure S12.pptx
- Figure S13.pptx
- Figure S14.pptx
- Figure S15.pptx
- Figure S16.jpg
- File S1.docx
- supplementary material captions.docx
- Table S1.xlsx
- Table S2.xlsx
- Table S3.xlsx
