# Supplementary material for: DyNDG: Identifying Leukemia-related Genes Based on Time-series Dynamic Network by Integrating Differential Genes
Source: Genomics Proteomics Bioinformatics. 2025 Apr 29;23(2):qzaf037. doi: 10.1093/gpbjnl/qzaf037 (PMC12417087; doi:10.1093/gpbjnl/qzaf037)
Supplement: qzaf037_Supplementary_Data [file qzaf037_supplementary_data.zip › Table S1.xlsx]

## Sheet: Sheet1
Table S1 The details of the static PPI networks
Note: PPI, protein–protein interaction
Data source	Description
STRING	The PPI network contains 18,742 nodes and 1,753,964 interaction relationships.
HumanNet	The PPI network contains 17,849 nodes and 633,460 interaction relationships.
